# Supplementary material for: Acupuncture or auricular electro-acupuncture as adjuncts to lifestyle interventions for weight management in PCOS: protocol for a randomised controlled feasibility study
Source: Pilot Feasibility Stud. 2020 Apr 25;6:53. doi: 10.1186/s40814-020-00591-4 (PMC7183107; doi:10.1186/s40814-020-00591-4)
Supplement: Supplementary file 1 — Additional file 1. Acupuncture for PCOS protocol R1. SPIRIT FigureR1. [file 40814_2020_591_MOESM1_ESM.zip]

Archive with 2 entries (2 files):
- Appendix 1 Acupuncture for PCOS protocol R1.docx
- Appendix 2 SPIRIT FigureR1.docx
